# Supplementary material for: Emerging ensembles of kinetic parameters to characterize observed metabolic phenotypes
Source: BMC Bioinformatics. 2018 Jul 9;19(Suppl 7):251. doi: 10.1186/s12859-018-2181-7 (PMC6201900; doi:10.1186/s12859-018-2181-7)
Supplement: Supplementary file 1 — ECC2C.xml. SBML file for the ECC2comp model of E. coli used for the analysis. (XML 69. 8 kb) [file 12859_2018_2181_MOESM1_ESM.xml]

<?xml version="1.0" encoding="UTF-8"?>
<sbml level="3" version="1" fbc:required="false" xmlns="http://www.sbml.org/sbml/level3/version1/core" xmlns:fbc="http://www.sbml.org/sbml/level3/version1/fbc/version2">
   <model id="CNA_EColiCore2_compressed_" name="EColiCore2-compressed " fbc:strict="true">
      <listOfCompartments>
         <compartment id="External_Species" constant="true"/>
         <compartment id="Internal_Species" constant="true"/>
      </listOfCompartments>
      <listOfSpecies>
         <species id="Biomass" name="Biomass" boundaryCondition="false" compartment="External_Species" constant="false" hasOnlySubstanceUnits="false"/>
         <species id="M_13dpg_c" name="3-Phospho-D-glyceroylphosphate" boundaryCondition="false" compartment="Internal_Species" constant="false" hasOnlySubstanceUnits="false"/>
         <species id="M_2ddg6p_c" name="2-Dehydro-3-deoxy-D-gluconate6-phosphate" boundaryCondition="false" compartment="Internal_Species" constant="false" hasOnlySubstanceUnits="false"/>
         <species id="M_2pg_c" name="D-Glycerate2-phosphate" boundaryCondition="false" compartment="Internal_Species" constant="false" hasOnlySubstanceUnits="false"/>
         <species id="M_3pg_c" name="3-Phospho-D-glycerate" boundaryCondition="false" compartment="Internal_Species" constant="false" hasOnlySubstanceUnits="false"/>
         <species id="M_4CRSOL_ex" name="M_4CRSOL_ex" boundaryCondition="false" compartment="External_Species" constant="false" hasOnlySubstanceUnits="false"/>
         <species id="M_5DRIB_ex" name="M_5DRIB_ex" boundaryCondition="false" compartment="External_Species" constant="false" hasOnlySubstanceUnits="false"/>
         <species id="M_6pgc_c" name="6-Phospho-D-gluconate" boundaryCondition="false" compartment="Internal_Species" constant="false" hasOnlySubstanceUnits="false"/>
         <species id="M_6pgl_c" name="6-phospho-D-glucono-1,5-lactone" boundaryCondition="false" compartment="Internal_Species" constant="false" hasOnlySubstanceUnits="false"/>
         <species id="M_ac_c" name="Acetate" boundaryCondition="false" compartment="Internal_Species" constant="false" hasOnlySubstanceUnits="false"/>
         <species id="M_ac_ex" name="M_ac_ex" boundaryCondition="false" compartment="External_Species" constant="false" hasOnlySubstanceUnits="false"/>
         <species id="M_acald_c" name="Acetaldehyde" boundaryCondition="false" compartment="Internal_Species" constant="false" hasOnlySubstanceUnits="false"/>
         <species id="M_accoa_c" name="Acetyl-CoA" boundaryCondition="false" compartment="Internal_Species" constant="false" hasOnlySubstanceUnits="false"/>
         <species id="M_acon_DASH_C_c" name="cis-Aconitate" boundaryCondition="false" compartment="Internal_Species" constant="false" hasOnlySubstanceUnits="false"/>
         <species id="M_actp_c" name="Acetylphosphate" boundaryCondition="false" compartment="Internal_Species" constant="false" hasOnlySubstanceUnits="false"/>
         <species id="M_adp_c" name="ADP" boundaryCondition="false" compartment="Internal_Species" constant="false" hasOnlySubstanceUnits="false"/>
         <species id="M_akg_c" name="2-Oxoglutarate" boundaryCondition="false" compartment="Internal_Species" constant="false" hasOnlySubstanceUnits="false"/>
         <species id="M_AMOB_ex" name="M_AMOB_ex" boundaryCondition="false" compartment="External_Species" constant="false" hasOnlySubstanceUnits="false"/>
         <species id="M_amp_c" name="AMP" boundaryCondition="false" compartment="Internal_Species" constant="false" hasOnlySubstanceUnits="false"/>
         <species id="M_atp_c" name="ATP" boundaryCondition="false" compartment="Internal_Species" constant="false" hasOnlySubstanceUnits="false"/>
         <species id="M_ca2_ex" name="M_ca2_ex" boundaryCondition="false" compartment="External_Species" constant="false" hasOnlySubstanceUnits="false"/>
         <species id="M_cit_c" name="Citrate" boundaryCondition="false" compartment="Internal_Species" constant="false" hasOnlySubstanceUnits="false"/>
         <species id="M_cl_ex" name="M_cl_ex" boundaryCondition="false" compartment="External_Species" constant="false" hasOnlySubstanceUnits="false"/>
         <species id="M_co2_c" name="CO2" boundaryCondition="false" compartment="Internal_Species" constant="false" hasOnlySubstanceUnits="false"/>
         <species id="M_co2_ex" name="M_co2_ex" boundaryCondition="false" compartment="External_Species" constant="false" hasOnlySubstanceUnits="false"/>
         <species id="M_coa_c" name="CoenzymeA" boundaryCondition="false" compartment="Internal_Species" constant="false" hasOnlySubstanceUnits="false"/>
         <species id="M_cobalt2_ex" name="M_cobalt2_ex" boundaryCondition="false" compartment="External_Species" constant="false" hasOnlySubstanceUnits="false"/>
         <species id="M_cu2_ex" name="M_cu2_ex" boundaryCondition="false" compartment="External_Species" constant="false" hasOnlySubstanceUnits="false"/>
         <species id="M_dha_c" name="Dihydroxyacetone" boundaryCondition="false" compartment="Internal_Species" constant="false" hasOnlySubstanceUnits="false"/>
         <species id="M_dhap_c" name="Dihydroxyacetonephosphate" boundaryCondition="false" compartment="Internal_Species" constant="false" hasOnlySubstanceUnits="false"/>
         <species id="M_e4p_c" name="D-Erythrose4-phosphate" boundaryCondition="false" compartment="Internal_Species" constant="false" hasOnlySubstanceUnits="false"/>
         <species id="M_etoh_c" name="Ethanol" boundaryCondition="false" compartment="Internal_Species" constant="false" hasOnlySubstanceUnits="false"/>
         <species id="M_etoh_ex" name="M_etoh_ex" boundaryCondition="false" compartment="External_Species" constant="false" hasOnlySubstanceUnits="false"/>
         <species id="M_f6p_c" name="D-Fructose6-phosphate" boundaryCondition="false" compartment="Internal_Species" constant="false" hasOnlySubstanceUnits="false"/>
         <species id="M_fdp_c" name="D-Fructose1,6-bisphosphate" boundaryCondition="false" compartment="Internal_Species" constant="false" hasOnlySubstanceUnits="false"/>
         <species id="M_fe2_ex" name="M_fe2_ex" boundaryCondition="false" compartment="External_Species" constant="false" hasOnlySubstanceUnits="false"/>
         <species id="M_fe3_ex" name="M_fe3_ex" boundaryCondition="false" compartment="External_Species" constant="false" hasOnlySubstanceUnits="false"/>
         <species id="M_for_c" name="Formate" boundaryCondition="false" compartment="Internal_Species" constant="false" hasOnlySubstanceUnits="false"/>
         <species id="M_for_ex" name="M_for_ex" boundaryCondition="false" compartment="External_Species" constant="false" hasOnlySubstanceUnits="false"/>
         <species id="M_fum_c" name="Fumarate" boundaryCondition="false" compartment="Internal_Species" constant="false" hasOnlySubstanceUnits="false"/>
         <species id="M_g3p_c" name="Glyceraldehyde3-phosphate" boundaryCondition="false" compartment="Internal_Species" constant="false" hasOnlySubstanceUnits="false"/>
         <species id="M_g6p_c" name="D-Glucose6-phosphate" boundaryCondition="false" compartment="Internal_Species" constant="false" hasOnlySubstanceUnits="false"/>
         <species id="M_glc_DASH_D_c" name="D-Glucose" boundaryCondition="false" compartment="Internal_Species" constant="false" hasOnlySubstanceUnits="false"/>
         <species id="M_glc_DASH_D_ex" name="M_glc_DASH_D_ex" boundaryCondition="false" compartment="External_Species" constant="false" hasOnlySubstanceUnits="false"/>
         <species id="M_glc_DASH_D_p" name="D-Glucose" boundaryCondition="false" compartment="Internal_Species" constant="false" hasOnlySubstanceUnits="false"/>
         <species id="M_glx_c" name="Glyoxylate" boundaryCondition="false" compartment="Internal_Species" constant="false" hasOnlySubstanceUnits="false"/>
         <species id="M_glyc_c" name="Glycerol" boundaryCondition="false" compartment="Internal_Species" constant="false" hasOnlySubstanceUnits="false"/>
         <species id="M_glyc_ex" name="M_glyc_ex" boundaryCondition="false" compartment="External_Species" constant="false" hasOnlySubstanceUnits="false"/>
         <species id="M_glyc3p_c" name="Glycerol3-phosphate" boundaryCondition="false" compartment="Internal_Species" constant="false" hasOnlySubstanceUnits="false"/>
         <species id="M_h_c" name="H+" boundaryCondition="false" compartment="Internal_Species" constant="false" hasOnlySubstanceUnits="false"/>
         <species id="M_h_ex" name="M_h_ex" boundaryCondition="false" compartment="External_Species" constant="false" hasOnlySubstanceUnits="false"/>
         <species id="M_h_p" name="H+" boundaryCondition="false" compartment="Internal_Species" constant="false" hasOnlySubstanceUnits="false"/>
         <species id="M_h2_c" name="H2" boundaryCondition="false" compartment="Internal_Species" constant="false" hasOnlySubstanceUnits="false"/>
         <species id="M_h2_ex" name="M_h2_ex" boundaryCondition="false" compartment="External_Species" constant="false" hasOnlySubstanceUnits="false"/>
         <species id="M_h2o_c" name="H2O" boundaryCondition="false" compartment="Internal_Species" constant="false" hasOnlySubstanceUnits="false"/>
         <species id="M_h2o_ex" name="M_h2o_ex" boundaryCondition="false" compartment="External_Species" constant="false" hasOnlySubstanceUnits="false"/>
         <species id="M_icit_c" name="Isocitrate" boundaryCondition="false" compartment="Internal_Species" constant="false" hasOnlySubstanceUnits="false"/>
         <species id="M_k_ex" name="M_k_ex" boundaryCondition="false" compartment="External_Species" constant="false" hasOnlySubstanceUnits="false"/>
         <species id="M_lac_DASH_D_c" name="D-Lactate" boundaryCondition="false" compartment="Internal_Species" constant="false" hasOnlySubstanceUnits="false"/>
         <species id="M_lac_ex" name="M_lac_ex" boundaryCondition="false" compartment="External_Species" constant="false" hasOnlySubstanceUnits="false"/>
         <species id="M_mal_DASH_L_c" name="L-Malate" boundaryCondition="false" compartment="Internal_Species" constant="false" hasOnlySubstanceUnits="false"/>
         <species id="M_meoh_ex" name="M_meoh_ex" boundaryCondition="false" compartment="External_Species" constant="false" hasOnlySubstanceUnits="false"/>
         <species id="M_mg2_ex" name="M_mg2_ex" boundaryCondition="false" compartment="External_Species" constant="false" hasOnlySubstanceUnits="false"/>
         <species id="M_mn2_ex" name="M_mn2_ex" boundaryCondition="false" compartment="External_Species" constant="false" hasOnlySubstanceUnits="false"/>
         <species id="M_mobd_ex" name="M_mobd_ex" boundaryCondition="false" compartment="External_Species" constant="false" hasOnlySubstanceUnits="false"/>
         <species id="M_mql8_c" name="Menaquinol8" boundaryCondition="false" compartment="Internal_Species" constant="false" hasOnlySubstanceUnits="false"/>
         <species id="M_mqn8_c" name="Menaquinone8" boundaryCondition="false" compartment="Internal_Species" constant="false" hasOnlySubstanceUnits="false"/>
         <species id="M_mthgxl_c" name="Methylglyoxal" boundaryCondition="false" compartment="Internal_Species" constant="false" hasOnlySubstanceUnits="false"/>
         <species id="M_MTHTHF_ex" name="M_MTHTHF_ex" boundaryCondition="false" compartment="External_Species" constant="false" hasOnlySubstanceUnits="false"/>
         <species id="M_nad_c" name="Nicotinamideadeninedinucleotide" boundaryCondition="false" compartment="Internal_Species" constant="false" hasOnlySubstanceUnits="false"/>
         <species id="M_nadh_c" name="Nicotinamideadeninedinucleotide-reduced" boundaryCondition="false" compartment="Internal_Species" constant="false" hasOnlySubstanceUnits="false"/>
         <species id="M_nadp_c" name="Nicotinamideadeninedinucleotidephosphate" boundaryCondition="false" compartment="Internal_Species" constant="false" hasOnlySubstanceUnits="false"/>
         <species id="M_nadph_c" name="Nicotinamideadeninedinucleotidephosphate-reduced" boundaryCondition="false" compartment="Internal_Species" constant="false" hasOnlySubstanceUnits="false"/>
         <species id="M_nh4_ex" name="M_nh4_ex" boundaryCondition="false" compartment="External_Species" constant="false" hasOnlySubstanceUnits="false"/>
         <species id="M_ni2_ex" name="M_ni2_ex" boundaryCondition="false" compartment="External_Species" constant="false" hasOnlySubstanceUnits="false"/>
         <species id="M_o2_c" name="O2" boundaryCondition="false" compartment="Internal_Species" constant="false" hasOnlySubstanceUnits="false"/>
         <species id="M_o2_ex" name="M_o2_ex" boundaryCondition="false" compartment="External_Species" constant="false" hasOnlySubstanceUnits="false"/>
         <species id="M_oaa_c" name="Oxaloacetate" boundaryCondition="false" compartment="Internal_Species" constant="false" hasOnlySubstanceUnits="false"/>
         <species id="M_pep_c" name="Phosphoenolpyruvate" boundaryCondition="false" compartment="Internal_Species" constant="false" hasOnlySubstanceUnits="false"/>
         <species id="M_pi_c" name="Phosphate" boundaryCondition="false" compartment="Internal_Species" constant="false" hasOnlySubstanceUnits="false"/>
         <species id="M_pi_ex" name="M_pi_ex" boundaryCondition="false" compartment="External_Species" constant="false" hasOnlySubstanceUnits="false"/>
         <species id="M_pyr_c" name="Pyruvate" boundaryCondition="false" compartment="Internal_Species" constant="false" hasOnlySubstanceUnits="false"/>
         <species id="M_q8_c" name="Ubiquinone-8" boundaryCondition="false" compartment="Internal_Species" constant="false" hasOnlySubstanceUnits="false"/>
         <species id="M_q8h2_c" name="Ubiquinol-8" boundaryCondition="false" compartment="Internal_Species" constant="false" hasOnlySubstanceUnits="false"/>
         <species id="M_r5p_c" name="alpha-D-Ribose5-phosphate" boundaryCondition="false" compartment="Internal_Species" constant="false" hasOnlySubstanceUnits="false"/>
         <species id="M_ru5p_DASH_D_c" name="D-Ribulose5-phosphate" boundaryCondition="false" compartment="Internal_Species" constant="false" hasOnlySubstanceUnits="false"/>
         <species id="M_s7p_c" name="Sedoheptulose7-phosphate" boundaryCondition="false" compartment="Internal_Species" constant="false" hasOnlySubstanceUnits="false"/>
         <species id="M_so4_ex" name="M_so4_ex" boundaryCondition="false" compartment="External_Species" constant="false" hasOnlySubstanceUnits="false"/>
         <species id="M_succ_c" name="Succinate" boundaryCondition="false" compartment="Internal_Species" constant="false" hasOnlySubstanceUnits="false"/>
         <species id="M_succ_ex" name="M_succ_ex" boundaryCondition="false" compartment="External_Species" constant="false" hasOnlySubstanceUnits="false"/>
         <species id="M_succ_p" name="Succinate" boundaryCondition="false" compartment="Internal_Species" constant="false" hasOnlySubstanceUnits="false"/>
         <species id="M_succoa_c" name="Succinyl-CoA" boundaryCondition="false" compartment="Internal_Species" constant="false" hasOnlySubstanceUnits="false"/>
         <species id="M_xu5p_DASH_D_c" name="D-Xylulose5-phosphate" boundaryCondition="false" compartment="Internal_Species" constant="false" hasOnlySubstanceUnits="false"/>
         <species id="M_zn2_ex" name="M_zn2_ex" boundaryCondition="false" compartment="External_Species" constant="false" hasOnlySubstanceUnits="false"/>
      </listOfSpecies>
      <listOfReactions>
         <reaction id="Growth" name="Growth" fast="false" fbc:lowerFluxBound="par1" fbc:upperFluxBound="par2" reversible="false">
            <listOfReactants>
               <speciesReference species="M_3pg_c" stoichiometry="0.1" constant="true"/>
               <speciesReference species="M_accoa_c" stoichiometry="0.1" constant="true"/>
               <speciesReference species="M_akg_c" stoichiometry="0.1" constant="true"/>
               <speciesReference species="M_atp_c" stoichiometry="0.1" constant="true"/>
               <speciesReference species="M_ca2_ex" stoichiometry="0.1" constant="true"/>
               <speciesReference species="M_cl_ex" stoichiometry="0.1" constant="true"/>
               <speciesReference species="M_cobalt2_ex" stoichiometry="0.1" constant="true"/>
               <speciesReference species="M_cu2_ex" stoichiometry="0.1" constant="true"/>
               <speciesReference species="M_dhap_c" stoichiometry="0.1" constant="true"/>
               <speciesReference species="M_e4p_c" stoichiometry="0.1" constant="true"/>
               <speciesReference species="M_f6p_c" stoichiometry="0.1" constant="true"/>
               <speciesReference species="M_fe2_ex" stoichiometry="0.1" constant="true"/>
               <speciesReference species="M_fe3_ex" stoichiometry="0.1" constant="true"/>
               <speciesReference species="M_glyc3p_c" stoichiometry="0.1" constant="true"/>
               <speciesReference species="M_h_p" stoichiometry="0.1" constant="true"/>
               <speciesReference species="M_h2o_c" stoichiometry="0.1" constant="true"/>
               <speciesReference species="M_k_ex" stoichiometry="0.1" constant="true"/>
               <speciesReference species="M_mg2_ex" stoichiometry="0.1" constant="true"/>
               <speciesReference species="M_mn2_ex" stoichiometry="0.1" constant="true"/>
               <speciesReference species="M_mobd_ex" stoichiometry="0.1" constant="true"/>
               <speciesReference species="M_nadh_c" stoichiometry="0.1" constant="true"/>
               <speciesReference species="M_nadph_c" stoichiometry="0.1" constant="true"/>
               <speciesReference species="M_nh4_ex" stoichiometry="0.1" constant="true"/>
               <speciesReference species="M_ni2_ex" stoichiometry="0.1" constant="true"/>
               <speciesReference species="M_oaa_c" stoichiometry="0.1" constant="true"/>
               <speciesReference species="M_pep_c" stoichiometry="0.1" constant="true"/>
               <speciesReference species="M_pi_ex" stoichiometry="0.1" constant="true"/>
               <speciesReference species="M_pyr_c" stoichiometry="0.1" constant="true"/>
               <speciesReference species="M_r5p_c" stoichiometry="0.1" constant="true"/>
               <speciesReference species="M_ru5p_DASH_D_c" stoichiometry="0.1" constant="true"/>
               <speciesReference species="M_so4_ex" stoichiometry="0.1" constant="true"/>
               <speciesReference species="M_succoa_c" stoichiometry="0.1" constant="true"/>
               <speciesReference species="M_zn2_ex" stoichiometry="0.1" constant="true"/>
            </listOfReactants>
            <listOfProducts>
               <speciesReference species="Biomass" stoichiometry="100" constant="true"/>
               <speciesReference species="M_4CRSOL_ex" stoichiometry="1" constant="true"/>
               <speciesReference species="M_5DRIB_ex" stoichiometry="1" constant="true"/>
               <speciesReference species="M_ac_c" stoichiometry="1" constant="true"/>
               <speciesReference species="M_adp_c" stoichiometry="1" constant="true"/>
               <speciesReference species="M_AMOB_ex" stoichiometry="1" constant="true"/>
               <speciesReference species="M_amp_c" stoichiometry="1" constant="true"/>
               <speciesReference species="M_co2_c" stoichiometry="1" constant="true"/>
               <speciesReference species="M_coa_c" stoichiometry="1" constant="true"/>
               <speciesReference species="M_fum_c" stoichiometry="1" constant="true"/>
               <speciesReference species="M_g3p_c" stoichiometry="1" constant="true"/>
               <speciesReference species="M_h_c" stoichiometry="1" constant="true"/>
               <speciesReference species="M_meoh_ex" stoichiometry="1" constant="true"/>
               <speciesReference species="M_MTHTHF_ex" stoichiometry="1" constant="true"/>
               <speciesReference species="M_nad_c" stoichiometry="1" constant="true"/>
               <speciesReference species="M_nadp_c" stoichiometry="1" constant="true"/>
               <speciesReference species="M_pi_c" stoichiometry="1" constant="true"/>
               <speciesReference species="M_succ_c" stoichiometry="1" constant="true"/>
            </listOfProducts>
         </reaction>
         <reaction id="R_ACALD" name="R_ACALD" fast="false" fbc:lowerFluxBound="par3" fbc:upperFluxBound="par2" reversible="true">
            <listOfReactants>
               <speciesReference species="M_accoa_c" stoichiometry="1" constant="true"/>
               <speciesReference species="M_h_c" stoichiometry="1" constant="true"/>
               <speciesReference species="M_nadh_c" stoichiometry="1" constant="true"/>
            </listOfReactants>
            <listOfProducts>
               <speciesReference species="M_acald_c" stoichiometry="1" constant="true"/>
               <speciesReference species="M_coa_c" stoichiometry="1" constant="true"/>
               <speciesReference species="M_nad_c" stoichiometry="1" constant="true"/>
            </listOfProducts>
         </reaction>
         <reaction id="R_AcEx" name="R_AcEx" fast="false" fbc:lowerFluxBound="par1" fbc:upperFluxBound="par2" reversible="false">
            <listOfReactants>
               <speciesReference species="M_ac_c" stoichiometry="1" constant="true"/>
               <speciesReference species="M_h_c" stoichiometry="1" constant="true"/>
            </listOfReactants>
            <listOfProducts>
               <speciesReference species="M_ac_ex" stoichiometry="1" constant="true"/>
               <speciesReference species="M_h_p" stoichiometry="1" constant="true"/>
            </listOfProducts>
         </reaction>
         <reaction id="R_ACKr" name="R_ACKr" fast="false" fbc:lowerFluxBound="par3" fbc:upperFluxBound="par2" reversible="true">
            <listOfReactants>
               <speciesReference species="M_actp_c" stoichiometry="1" constant="true"/>
               <speciesReference species="M_adp_c" stoichiometry="1" constant="true"/>
            </listOfReactants>
            <listOfProducts>
               <speciesReference species="M_ac_c" stoichiometry="1" constant="true"/>
               <speciesReference species="M_atp_c" stoichiometry="1" constant="true"/>
            </listOfProducts>
         </reaction>
         <reaction id="R_ACONTa" name="R_ACONTa" fast="false" fbc:lowerFluxBound="par3" fbc:upperFluxBound="par2" reversible="true">
            <listOfReactants>
               <speciesReference species="M_cit_c" stoichiometry="1" constant="true"/>
            </listOfReactants>
            <listOfProducts>
               <speciesReference species="M_acon_DASH_C_c" stoichiometry="1" constant="true"/>
               <speciesReference species="M_h2o_c" stoichiometry="1" constant="true"/>
            </listOfProducts>
         </reaction>
         <reaction id="R_ACONTb" name="R_ACONTb" fast="false" fbc:lowerFluxBound="par3" fbc:upperFluxBound="par2" reversible="true">
            <listOfReactants>
               <speciesReference species="M_acon_DASH_C_c" stoichiometry="1" constant="true"/>
               <speciesReference species="M_h2o_c" stoichiometry="1" constant="true"/>
            </listOfReactants>
            <listOfProducts>
               <speciesReference species="M_icit_c" stoichiometry="1" constant="true"/>
            </listOfProducts>
         </reaction>
         <reaction id="R_AcUp" name="R_AcUp" fast="false" fbc:lowerFluxBound="par1" fbc:upperFluxBound="par4" reversible="false">
            <listOfReactants>
               <speciesReference species="M_ac_ex" stoichiometry="1" constant="true"/>
               <speciesReference species="M_h_p" stoichiometry="1" constant="true"/>
            </listOfReactants>
            <listOfProducts>
               <speciesReference species="M_ac_c" stoichiometry="1" constant="true"/>
               <speciesReference species="M_h_c" stoichiometry="1" constant="true"/>
            </listOfProducts>
         </reaction>
         <reaction id="R_ADK1" name="R_ADK1" fast="false" fbc:lowerFluxBound="par3" fbc:upperFluxBound="par2" reversible="true">
            <listOfReactants>
               <speciesReference species="M_amp_c" stoichiometry="1" constant="true"/>
               <speciesReference species="M_atp_c" stoichiometry="1" constant="true"/>
            </listOfReactants>
            <listOfProducts>
               <speciesReference species="M_adp_c" stoichiometry="2" constant="true"/>
            </listOfProducts>
         </reaction>
         <reaction id="R_AKGDH" name="R_AKGDH" fast="false" fbc:lowerFluxBound="par1" fbc:upperFluxBound="par2" reversible="false">
            <listOfReactants>
               <speciesReference species="M_akg_c" stoichiometry="1" constant="true"/>
               <speciesReference species="M_coa_c" stoichiometry="1" constant="true"/>
               <speciesReference species="M_nad_c" stoichiometry="1" constant="true"/>
            </listOfReactants>
            <listOfProducts>
               <speciesReference species="M_co2_c" stoichiometry="1" constant="true"/>
               <speciesReference species="M_nadh_c" stoichiometry="1" constant="true"/>
               <speciesReference species="M_succoa_c" stoichiometry="1" constant="true"/>
            </listOfProducts>
         </reaction>
         <reaction id="R_ALCD2x" name="R_ALCD2x" fast="false" fbc:lowerFluxBound="par3" fbc:upperFluxBound="par2" reversible="true">
            <listOfReactants>
               <speciesReference species="M_acald_c" stoichiometry="1" constant="true"/>
               <speciesReference species="M_h_c" stoichiometry="1" constant="true"/>
               <speciesReference species="M_nadh_c" stoichiometry="1" constant="true"/>
            </listOfReactants>
            <listOfProducts>
               <speciesReference species="M_etoh_c" stoichiometry="1" constant="true"/>
               <speciesReference species="M_nad_c" stoichiometry="1" constant="true"/>
            </listOfProducts>
         </reaction>
         <reaction id="R_ATPM" name="R_ATPM" fast="false" fbc:lowerFluxBound="par1" fbc:upperFluxBound="par2" reversible="false">
            <listOfReactants>
               <speciesReference species="M_atp_c" stoichiometry="1" constant="true"/>
               <speciesReference species="M_h2o_c" stoichiometry="1" constant="true"/>
            </listOfReactants>
            <listOfProducts>
               <speciesReference species="M_adp_c" stoichiometry="1" constant="true"/>
               <speciesReference species="M_h_c" stoichiometry="1" constant="true"/>
               <speciesReference species="M_pi_c" stoichiometry="1" constant="true"/>
            </listOfProducts>
         </reaction>
         <reaction id="R_ATPS4rpp" name="R_ATPS4rpp" fast="false" fbc:lowerFluxBound="par3" fbc:upperFluxBound="par2" reversible="true">
            <listOfReactants>
               <speciesReference species="M_adp_c" stoichiometry="1" constant="true"/>
               <speciesReference species="M_h_p" stoichiometry="4" constant="true"/>
               <speciesReference species="M_pi_c" stoichiometry="1" constant="true"/>
            </listOfReactants>
            <listOfProducts>
               <speciesReference species="M_atp_c" stoichiometry="1" constant="true"/>
               <speciesReference species="M_h_c" stoichiometry="3" constant="true"/>
               <speciesReference species="M_h2o_c" stoichiometry="1" constant="true"/>
            </listOfProducts>
         </reaction>
         <reaction id="R_CO2Ex" name="R_CO2Ex" fast="false" fbc:lowerFluxBound="par1" fbc:upperFluxBound="par2" reversible="false">
            <listOfReactants>
               <speciesReference species="M_co2_c" stoichiometry="1" constant="true"/>
            </listOfReactants>
            <listOfProducts>
               <speciesReference species="M_co2_ex" stoichiometry="1" constant="true"/>
            </listOfProducts>
         </reaction>
         <reaction id="R_CO2Up" name="R_CO2Up" fast="false" fbc:lowerFluxBound="par1" fbc:upperFluxBound="par4" reversible="false">
            <listOfReactants>
               <speciesReference species="M_co2_ex" stoichiometry="1" constant="true"/>
            </listOfReactants>
            <listOfProducts>
               <speciesReference species="M_co2_c" stoichiometry="1" constant="true"/>
            </listOfProducts>
         </reaction>
         <reaction id="R_CS" name="R_CS" fast="false" fbc:lowerFluxBound="par1" fbc:upperFluxBound="par2" reversible="false">
            <listOfReactants>
               <speciesReference species="M_accoa_c" stoichiometry="1" constant="true"/>
               <speciesReference species="M_h2o_c" stoichiometry="1" constant="true"/>
               <speciesReference species="M_oaa_c" stoichiometry="1" constant="true"/>
            </listOfReactants>
            <listOfProducts>
               <speciesReference species="M_cit_c" stoichiometry="1" constant="true"/>
               <speciesReference species="M_coa_c" stoichiometry="1" constant="true"/>
               <speciesReference species="M_h_c" stoichiometry="1" constant="true"/>
            </listOfProducts>
         </reaction>
         <reaction id="R_CYTBO3_4pp" name="R_CYTBO3_4pp" fast="false" fbc:lowerFluxBound="par1" fbc:upperFluxBound="par2" reversible="false">
            <listOfReactants>
               <speciesReference species="M_h_c" stoichiometry="4" constant="true"/>
               <speciesReference species="M_o2_c" stoichiometry="0.5" constant="true"/>
               <speciesReference species="M_q8h2_c" stoichiometry="1" constant="true"/>
            </listOfReactants>
            <listOfProducts>
               <speciesReference species="M_h_p" stoichiometry="4" constant="true"/>
               <speciesReference species="M_h2o_c" stoichiometry="1" constant="true"/>
               <speciesReference species="M_q8_c" stoichiometry="1" constant="true"/>
            </listOfProducts>
         </reaction>
         <reaction id="R_EDA" name="R_EDA" fast="false" fbc:lowerFluxBound="par1" fbc:upperFluxBound="par2" reversible="false">
            <listOfReactants>
               <speciesReference species="M_2ddg6p_c" stoichiometry="1" constant="true"/>
            </listOfReactants>
            <listOfProducts>
               <speciesReference species="M_g3p_c" stoichiometry="1" constant="true"/>
               <speciesReference species="M_pyr_c" stoichiometry="1" constant="true"/>
            </listOfProducts>
         </reaction>
         <reaction id="R_EDD" name="R_EDD" fast="false" fbc:lowerFluxBound="par1" fbc:upperFluxBound="par2" reversible="false">
            <listOfReactants>
               <speciesReference species="M_6pgc_c" stoichiometry="1" constant="true"/>
            </listOfReactants>
            <listOfProducts>
               <speciesReference species="M_2ddg6p_c" stoichiometry="1" constant="true"/>
               <speciesReference species="M_h2o_c" stoichiometry="1" constant="true"/>
            </listOfProducts>
         </reaction>
         <reaction id="R_ENO" name="R_ENO" fast="false" fbc:lowerFluxBound="par3" fbc:upperFluxBound="par2" reversible="true">
            <listOfReactants>
               <speciesReference species="M_2pg_c" stoichiometry="1" constant="true"/>
            </listOfReactants>
            <listOfProducts>
               <speciesReference species="M_h2o_c" stoichiometry="1" constant="true"/>
               <speciesReference species="M_pep_c" stoichiometry="1" constant="true"/>
            </listOfProducts>
         </reaction>
         <reaction id="R_EthEx" name="R_EthEx" fast="false" fbc:lowerFluxBound="par1" fbc:upperFluxBound="par2" reversible="false">
            <listOfReactants>
               <speciesReference species="M_etoh_c" stoichiometry="1" constant="true"/>
            </listOfReactants>
            <listOfProducts>
               <speciesReference species="M_etoh_ex" stoichiometry="1" constant="true"/>
            </listOfProducts>
         </reaction>
         <reaction id="R_F6PA" name="R_F6PA" fast="false" fbc:lowerFluxBound="par3" fbc:upperFluxBound="par2" reversible="true">
            <listOfReactants>
               <speciesReference species="M_dha_c" stoichiometry="1" constant="true"/>
               <speciesReference species="M_g3p_c" stoichiometry="1" constant="true"/>
            </listOfReactants>
            <listOfProducts>
               <speciesReference species="M_f6p_c" stoichiometry="1" constant="true"/>
            </listOfProducts>
         </reaction>
         <reaction id="R_FBA" name="R_FBA" fast="false" fbc:lowerFluxBound="par3" fbc:upperFluxBound="par2" reversible="true">
            <listOfReactants>
               <speciesReference species="M_fdp_c" stoichiometry="1" constant="true"/>
            </listOfReactants>
            <listOfProducts>
               <speciesReference species="M_dhap_c" stoichiometry="1" constant="true"/>
               <speciesReference species="M_g3p_c" stoichiometry="1" constant="true"/>
            </listOfProducts>
         </reaction>
         <reaction id="R_FBP" name="R_FBP" fast="false" fbc:lowerFluxBound="par1" fbc:upperFluxBound="par2" reversible="false">
            <listOfReactants>
               <speciesReference species="M_fdp_c" stoichiometry="1" constant="true"/>
               <speciesReference species="M_h2o_c" stoichiometry="1" constant="true"/>
            </listOfReactants>
            <listOfProducts>
               <speciesReference species="M_f6p_c" stoichiometry="1" constant="true"/>
               <speciesReference species="M_pi_c" stoichiometry="1" constant="true"/>
            </listOfProducts>
         </reaction>
         <reaction id="R_FHL" name="R_FHL" fast="false" fbc:lowerFluxBound="par1" fbc:upperFluxBound="par2" reversible="false">
            <listOfReactants>
               <speciesReference species="M_for_c" stoichiometry="1" constant="true"/>
               <speciesReference species="M_h_c" stoichiometry="1" constant="true"/>
            </listOfReactants>
            <listOfProducts>
               <speciesReference species="M_co2_c" stoichiometry="1" constant="true"/>
               <speciesReference species="M_h2_c" stoichiometry="1" constant="true"/>
            </listOfProducts>
         </reaction>
         <reaction id="R_FormEx" name="R_FormEx" fast="false" fbc:lowerFluxBound="par1" fbc:upperFluxBound="par2" reversible="false">
            <listOfReactants>
               <speciesReference species="M_for_c" stoichiometry="1" constant="true"/>
            </listOfReactants>
            <listOfProducts>
               <speciesReference species="M_for_ex" stoichiometry="1" constant="true"/>
            </listOfProducts>
         </reaction>
         <reaction id="R_FRD2" name="R_FRD2" fast="false" fbc:lowerFluxBound="par1" fbc:upperFluxBound="par2" reversible="false">
            <listOfReactants>
               <speciesReference species="M_fum_c" stoichiometry="1" constant="true"/>
               <speciesReference species="M_mql8_c" stoichiometry="1" constant="true"/>
            </listOfReactants>
            <listOfProducts>
               <speciesReference species="M_mqn8_c" stoichiometry="1" constant="true"/>
               <speciesReference species="M_succ_c" stoichiometry="1" constant="true"/>
            </listOfProducts>
         </reaction>
         <reaction id="R_FUM" name="R_FUM" fast="false" fbc:lowerFluxBound="par3" fbc:upperFluxBound="par2" reversible="true">
            <listOfReactants>
               <speciesReference species="M_fum_c" stoichiometry="1" constant="true"/>
               <speciesReference species="M_h2o_c" stoichiometry="1" constant="true"/>
            </listOfReactants>
            <listOfProducts>
               <speciesReference species="M_mal_DASH_L_c" stoichiometry="1" constant="true"/>
            </listOfProducts>
         </reaction>
         <reaction id="R_G3PD2" name="R_G3PD2" fast="false" fbc:lowerFluxBound="par3" fbc:upperFluxBound="par2" reversible="true">
            <listOfReactants>
               <speciesReference species="M_glyc3p_c" stoichiometry="1" constant="true"/>
               <speciesReference species="M_nadp_c" stoichiometry="1" constant="true"/>
            </listOfReactants>
            <listOfProducts>
               <speciesReference species="M_dhap_c" stoichiometry="1" constant="true"/>
               <speciesReference species="M_h_c" stoichiometry="1" constant="true"/>
               <speciesReference species="M_nadph_c" stoichiometry="1" constant="true"/>
            </listOfProducts>
         </reaction>
         <reaction id="R_G3PD5" name="R_G3PD5" fast="false" fbc:lowerFluxBound="par1" fbc:upperFluxBound="par2" reversible="false">
            <listOfReactants>
               <speciesReference species="M_glyc3p_c" stoichiometry="1" constant="true"/>
               <speciesReference species="M_q8_c" stoichiometry="1" constant="true"/>
            </listOfReactants>
            <listOfProducts>
               <speciesReference species="M_dhap_c" stoichiometry="1" constant="true"/>
               <speciesReference species="M_q8h2_c" stoichiometry="1" constant="true"/>
            </listOfProducts>
         </reaction>
         <reaction id="R_G6PDH2r" name="R_G6PDH2r" fast="false" fbc:lowerFluxBound="par3" fbc:upperFluxBound="par2" reversible="true">
            <listOfReactants>
               <speciesReference species="M_g6p_c" stoichiometry="1" constant="true"/>
               <speciesReference species="M_nadp_c" stoichiometry="1" constant="true"/>
            </listOfReactants>
            <listOfProducts>
               <speciesReference species="M_6pgl_c" stoichiometry="1" constant="true"/>
               <speciesReference species="M_h_c" stoichiometry="1" constant="true"/>
               <speciesReference species="M_nadph_c" stoichiometry="1" constant="true"/>
            </listOfProducts>
         </reaction>
         <reaction id="R_GAPD" name="R_GAPD" fast="false" fbc:lowerFluxBound="par3" fbc:upperFluxBound="par2" reversible="true">
            <listOfReactants>
               <speciesReference species="M_g3p_c" stoichiometry="1" constant="true"/>
               <speciesReference species="M_nad_c" stoichiometry="1" constant="true"/>
               <speciesReference species="M_pi_c" stoichiometry="1" constant="true"/>
            </listOfReactants>
            <listOfProducts>
               <speciesReference species="M_13dpg_c" stoichiometry="1" constant="true"/>
               <speciesReference species="M_h_c" stoichiometry="1" constant="true"/>
               <speciesReference species="M_nadh_c" stoichiometry="1" constant="true"/>
            </listOfProducts>
         </reaction>
         <reaction id="R_GLCptspp" name="R_GLCptspp" fast="false" fbc:lowerFluxBound="par1" fbc:upperFluxBound="par2" reversible="false">
            <listOfReactants>
               <speciesReference species="M_glc_DASH_D_p" stoichiometry="1" constant="true"/>
               <speciesReference species="M_pep_c" stoichiometry="1" constant="true"/>
            </listOfReactants>
            <listOfProducts>
               <speciesReference species="M_g6p_c" stoichiometry="1" constant="true"/>
               <speciesReference species="M_pyr_c" stoichiometry="1" constant="true"/>
            </listOfProducts>
         </reaction>
         <reaction id="R_GLCt2pp" name="R_GLCt2pp" fast="false" fbc:lowerFluxBound="par1" fbc:upperFluxBound="par2" reversible="false">
            <listOfReactants>
               <speciesReference species="M_glc_DASH_D_p" stoichiometry="1" constant="true"/>
               <speciesReference species="M_h_p" stoichiometry="1" constant="true"/>
            </listOfReactants>
            <listOfProducts>
               <speciesReference species="M_glc_DASH_D_c" stoichiometry="1" constant="true"/>
               <speciesReference species="M_h_c" stoichiometry="1" constant="true"/>
            </listOfProducts>
         </reaction>
         <reaction id="R_GlcUp" name="R_GlcUp" fast="false" fbc:lowerFluxBound="par1" fbc:upperFluxBound="par4" reversible="false">
            <listOfReactants>
               <speciesReference species="M_glc_DASH_D_ex" stoichiometry="1" constant="true"/>
            </listOfReactants>
            <listOfProducts>
               <speciesReference species="M_glc_DASH_D_p" stoichiometry="1" constant="true"/>
            </listOfProducts>
         </reaction>
         <reaction id="R_GLYCDx" name="R_GLYCDx" fast="false" fbc:lowerFluxBound="par1" fbc:upperFluxBound="par2" reversible="false">
            <listOfReactants>
               <speciesReference species="M_glyc_c" stoichiometry="1" constant="true"/>
               <speciesReference species="M_nad_c" stoichiometry="1" constant="true"/>
            </listOfReactants>
            <listOfProducts>
               <speciesReference species="M_dha_c" stoichiometry="1" constant="true"/>
               <speciesReference species="M_h_c" stoichiometry="1" constant="true"/>
               <speciesReference species="M_nadh_c" stoichiometry="1" constant="true"/>
            </listOfProducts>
         </reaction>
         <reaction id="R_GlycUp" name="R_GlycUp" fast="false" fbc:lowerFluxBound="par1" fbc:upperFluxBound="par4" reversible="false">
            <listOfReactants>
               <speciesReference species="M_glyc_ex" stoichiometry="1" constant="true"/>
            </listOfReactants>
            <listOfProducts>
               <speciesReference species="M_glyc_c" stoichiometry="1" constant="true"/>
            </listOfProducts>
         </reaction>
         <reaction id="R_GLYK" name="R_GLYK" fast="false" fbc:lowerFluxBound="par1" fbc:upperFluxBound="par2" reversible="false">
            <listOfReactants>
               <speciesReference species="M_atp_c" stoichiometry="1" constant="true"/>
               <speciesReference species="M_glyc_c" stoichiometry="1" constant="true"/>
            </listOfReactants>
            <listOfProducts>
               <speciesReference species="M_adp_c" stoichiometry="1" constant="true"/>
               <speciesReference species="M_glyc3p_c" stoichiometry="1" constant="true"/>
               <speciesReference species="M_h_c" stoichiometry="1" constant="true"/>
            </listOfProducts>
         </reaction>
         <reaction id="R_GLYOX3" name="R_GLYOX3" fast="false" fbc:lowerFluxBound="par1" fbc:upperFluxBound="par2" reversible="false">
            <listOfReactants>
               <speciesReference species="M_h2o_c" stoichiometry="1" constant="true"/>
               <speciesReference species="M_mthgxl_c" stoichiometry="1" constant="true"/>
            </listOfReactants>
            <listOfProducts>
               <speciesReference species="M_h_c" stoichiometry="1" constant="true"/>
               <speciesReference species="M_lac_DASH_D_c" stoichiometry="1" constant="true"/>
            </listOfProducts>
         </reaction>
         <reaction id="R_GND" name="R_GND" fast="false" fbc:lowerFluxBound="par1" fbc:upperFluxBound="par2" reversible="false">
            <listOfReactants>
               <speciesReference species="M_6pgc_c" stoichiometry="1" constant="true"/>
               <speciesReference species="M_nadp_c" stoichiometry="1" constant="true"/>
            </listOfReactants>
            <listOfProducts>
               <speciesReference species="M_co2_c" stoichiometry="1" constant="true"/>
               <speciesReference species="M_nadph_c" stoichiometry="1" constant="true"/>
               <speciesReference species="M_ru5p_DASH_D_c" stoichiometry="1" constant="true"/>
            </listOfProducts>
         </reaction>
         <reaction id="R_h_pEx" name="R_h_pEx" fast="false" fbc:lowerFluxBound="par3" fbc:upperFluxBound="par2" reversible="true">
            <listOfReactants>
               <speciesReference species="M_h_p" stoichiometry="1" constant="true"/>
            </listOfReactants>
            <listOfProducts>
               <speciesReference species="M_h_ex" stoichiometry="1" constant="true"/>
            </listOfProducts>
         </reaction>
         <reaction id="R_h2Ex" name="R_h2Ex" fast="false" fbc:lowerFluxBound="par1" fbc:upperFluxBound="par2" reversible="false">
            <listOfReactants>
               <speciesReference species="M_h2_c" stoichiometry="1" constant="true"/>
            </listOfReactants>
            <listOfProducts>
               <speciesReference species="M_h2_ex" stoichiometry="1" constant="true"/>
            </listOfProducts>
         </reaction>
         <reaction id="R_h2oEx" name="R_h2oEx" fast="false" fbc:lowerFluxBound="par3" fbc:upperFluxBound="par2" reversible="true">
            <listOfReactants>
               <speciesReference species="M_h2o_c" stoichiometry="1" constant="true"/>
            </listOfReactants>
            <listOfProducts>
               <speciesReference species="M_h2o_ex" stoichiometry="1" constant="true"/>
            </listOfProducts>
         </reaction>
         <reaction id="R_HEX1" name="R_HEX1" fast="false" fbc:lowerFluxBound="par1" fbc:upperFluxBound="par2" reversible="false">
            <listOfReactants>
               <speciesReference species="M_atp_c" stoichiometry="1" constant="true"/>
               <speciesReference species="M_glc_DASH_D_c" stoichiometry="1" constant="true"/>
            </listOfReactants>
            <listOfProducts>
               <speciesReference species="M_adp_c" stoichiometry="1" constant="true"/>
               <speciesReference species="M_g6p_c" stoichiometry="1" constant="true"/>
               <speciesReference species="M_h_c" stoichiometry="1" constant="true"/>
            </listOfProducts>
         </reaction>
         <reaction id="R_ICDHyr" name="R_ICDHyr" fast="false" fbc:lowerFluxBound="par3" fbc:upperFluxBound="par2" reversible="true">
            <listOfReactants>
               <speciesReference species="M_icit_c" stoichiometry="1" constant="true"/>
               <speciesReference species="M_nadp_c" stoichiometry="1" constant="true"/>
            </listOfReactants>
            <listOfProducts>
               <speciesReference species="M_akg_c" stoichiometry="1" constant="true"/>
               <speciesReference species="M_co2_c" stoichiometry="1" constant="true"/>
               <speciesReference species="M_nadph_c" stoichiometry="1" constant="true"/>
            </listOfProducts>
         </reaction>
         <reaction id="R_ICL" name="R_ICL" fast="false" fbc:lowerFluxBound="par1" fbc:upperFluxBound="par2" reversible="false">
            <listOfReactants>
               <speciesReference species="M_icit_c" stoichiometry="1" constant="true"/>
            </listOfReactants>
            <listOfProducts>
               <speciesReference species="M_glx_c" stoichiometry="1" constant="true"/>
               <speciesReference species="M_succ_c" stoichiometry="1" constant="true"/>
            </listOfProducts>
         </reaction>
         <reaction id="R_LacEx" name="R_LacEx" fast="false" fbc:lowerFluxBound="par1" fbc:upperFluxBound="par2" reversible="false">
            <listOfReactants>
               <speciesReference species="M_h_c" stoichiometry="1" constant="true"/>
               <speciesReference species="M_lac_DASH_D_c" stoichiometry="1" constant="true"/>
            </listOfReactants>
            <listOfProducts>
               <speciesReference species="M_h_p" stoichiometry="1" constant="true"/>
               <speciesReference species="M_lac_ex" stoichiometry="1" constant="true"/>
            </listOfProducts>
         </reaction>
         <reaction id="R_LDH_D" name="R_LDH_D" fast="false" fbc:lowerFluxBound="par3" fbc:upperFluxBound="par2" reversible="true">
            <listOfReactants>
               <speciesReference species="M_h_c" stoichiometry="1" constant="true"/>
               <speciesReference species="M_nadh_c" stoichiometry="1" constant="true"/>
               <speciesReference species="M_pyr_c" stoichiometry="1" constant="true"/>
            </listOfReactants>
            <listOfProducts>
               <speciesReference species="M_lac_DASH_D_c" stoichiometry="1" constant="true"/>
               <speciesReference species="M_nad_c" stoichiometry="1" constant="true"/>
            </listOfProducts>
         </reaction>
         <reaction id="R_MALS" name="R_MALS" fast="false" fbc:lowerFluxBound="par1" fbc:upperFluxBound="par2" reversible="false">
            <listOfReactants>
               <speciesReference species="M_accoa_c" stoichiometry="1" constant="true"/>
               <speciesReference species="M_glx_c" stoichiometry="1" constant="true"/>
               <speciesReference species="M_h2o_c" stoichiometry="1" constant="true"/>
            </listOfReactants>
            <listOfProducts>
               <speciesReference species="M_coa_c" stoichiometry="1" constant="true"/>
               <speciesReference species="M_h_c" stoichiometry="1" constant="true"/>
               <speciesReference species="M_mal_DASH_L_c" stoichiometry="1" constant="true"/>
            </listOfProducts>
         </reaction>
         <reaction id="R_MDH" name="R_MDH" fast="false" fbc:lowerFluxBound="par3" fbc:upperFluxBound="par2" reversible="true">
            <listOfReactants>
               <speciesReference species="M_mal_DASH_L_c" stoichiometry="1" constant="true"/>
               <speciesReference species="M_nad_c" stoichiometry="1" constant="true"/>
            </listOfReactants>
            <listOfProducts>
               <speciesReference species="M_h_c" stoichiometry="1" constant="true"/>
               <speciesReference species="M_nadh_c" stoichiometry="1" constant="true"/>
               <speciesReference species="M_oaa_c" stoichiometry="1" constant="true"/>
            </listOfProducts>
         </reaction>
         <reaction id="R_ME1" name="R_ME1" fast="false" fbc:lowerFluxBound="par1" fbc:upperFluxBound="par2" reversible="false">
            <listOfReactants>
               <speciesReference species="M_mal_DASH_L_c" stoichiometry="1" constant="true"/>
               <speciesReference species="M_nad_c" stoichiometry="1" constant="true"/>
            </listOfReactants>
            <listOfProducts>
               <speciesReference species="M_co2_c" stoichiometry="1" constant="true"/>
               <speciesReference species="M_nadh_c" stoichiometry="1" constant="true"/>
               <speciesReference species="M_pyr_c" stoichiometry="1" constant="true"/>
            </listOfProducts>
         </reaction>
         <reaction id="R_ME2" name="R_ME2" fast="false" fbc:lowerFluxBound="par1" fbc:upperFluxBound="par2" reversible="false">
            <listOfReactants>
               <speciesReference species="M_mal_DASH_L_c" stoichiometry="1" constant="true"/>
               <speciesReference species="M_nadp_c" stoichiometry="1" constant="true"/>
            </listOfReactants>
            <listOfProducts>
               <speciesReference species="M_co2_c" stoichiometry="1" constant="true"/>
               <speciesReference species="M_nadph_c" stoichiometry="1" constant="true"/>
               <speciesReference species="M_pyr_c" stoichiometry="1" constant="true"/>
            </listOfProducts>
         </reaction>
         <reaction id="R_MGSA" name="R_MGSA" fast="false" fbc:lowerFluxBound="par1" fbc:upperFluxBound="par2" reversible="false">
            <listOfReactants>
               <speciesReference species="M_dhap_c" stoichiometry="1" constant="true"/>
            </listOfReactants>
            <listOfProducts>
               <speciesReference species="M_mthgxl_c" stoichiometry="1" constant="true"/>
               <speciesReference species="M_pi_c" stoichiometry="1" constant="true"/>
            </listOfProducts>
         </reaction>
         <reaction id="R_NADH16pp" name="R_NADH16pp" fast="false" fbc:lowerFluxBound="par3" fbc:upperFluxBound="par2" reversible="true">
            <listOfReactants>
               <speciesReference species="M_h_c" stoichiometry="4" constant="true"/>
               <speciesReference species="M_nadh_c" stoichiometry="1" constant="true"/>
               <speciesReference species="M_q8_c" stoichiometry="1" constant="true"/>
            </listOfReactants>
            <listOfProducts>
               <speciesReference species="M_h_p" stoichiometry="3" constant="true"/>
               <speciesReference species="M_nad_c" stoichiometry="1" constant="true"/>
               <speciesReference species="M_q8h2_c" stoichiometry="1" constant="true"/>
            </listOfProducts>
         </reaction>
         <reaction id="R_NADH17pp" name="R_NADH17pp" fast="false" fbc:lowerFluxBound="par1" fbc:upperFluxBound="par2" reversible="false">
            <listOfReactants>
               <speciesReference species="M_h_c" stoichiometry="4" constant="true"/>
               <speciesReference species="M_mqn8_c" stoichiometry="1" constant="true"/>
               <speciesReference species="M_nadh_c" stoichiometry="1" constant="true"/>
            </listOfReactants>
            <listOfProducts>
               <speciesReference species="M_h_p" stoichiometry="3" constant="true"/>
               <speciesReference species="M_mql8_c" stoichiometry="1" constant="true"/>
               <speciesReference species="M_nad_c" stoichiometry="1" constant="true"/>
            </listOfProducts>
         </reaction>
         <reaction id="R_NADTRHD" name="R_NADTRHD" fast="false" fbc:lowerFluxBound="par1" fbc:upperFluxBound="par2" reversible="false">
            <listOfReactants>
               <speciesReference species="M_nad_c" stoichiometry="1" constant="true"/>
               <speciesReference species="M_nadph_c" stoichiometry="1" constant="true"/>
            </listOfReactants>
            <listOfProducts>
               <speciesReference species="M_nadh_c" stoichiometry="1" constant="true"/>
               <speciesReference species="M_nadp_c" stoichiometry="1" constant="true"/>
            </listOfProducts>
         </reaction>
         <reaction id="R_O2Up" name="R_O2Up" fast="false" fbc:lowerFluxBound="par3" fbc:upperFluxBound="par2" reversible="true">
            <listOfReactants>
               <speciesReference species="M_o2_ex" stoichiometry="1" constant="true"/>
            </listOfReactants>
            <listOfProducts>
               <speciesReference species="M_o2_c" stoichiometry="1" constant="true"/>
            </listOfProducts>
         </reaction>
         <reaction id="R_PDH" name="R_PDH" fast="false" fbc:lowerFluxBound="par1" fbc:upperFluxBound="par2" reversible="false">
            <listOfReactants>
               <speciesReference species="M_coa_c" stoichiometry="1" constant="true"/>
               <speciesReference species="M_nad_c" stoichiometry="1" constant="true"/>
               <speciesReference species="M_pyr_c" stoichiometry="1" constant="true"/>
            </listOfReactants>
            <listOfProducts>
               <speciesReference species="M_accoa_c" stoichiometry="1" constant="true"/>
               <speciesReference species="M_co2_c" stoichiometry="1" constant="true"/>
               <speciesReference species="M_nadh_c" stoichiometry="1" constant="true"/>
            </listOfProducts>
         </reaction>
         <reaction id="R_PFK" name="R_PFK" fast="false" fbc:lowerFluxBound="par1" fbc:upperFluxBound="par2" reversible="false">
            <listOfReactants>
               <speciesReference species="M_atp_c" stoichiometry="1" constant="true"/>
               <speciesReference species="M_f6p_c" stoichiometry="1" constant="true"/>
            </listOfReactants>
            <listOfProducts>
               <speciesReference species="M_adp_c" stoichiometry="1" constant="true"/>
               <speciesReference species="M_fdp_c" stoichiometry="1" constant="true"/>
               <speciesReference species="M_h_c" stoichiometry="1" constant="true"/>
            </listOfProducts>
         </reaction>
         <reaction id="R_PFL" name="R_PFL" fast="false" fbc:lowerFluxBound="par1" fbc:upperFluxBound="par2" reversible="false">
            <listOfReactants>
               <speciesReference species="M_coa_c" stoichiometry="1" constant="true"/>
               <speciesReference species="M_pyr_c" stoichiometry="1" constant="true"/>
            </listOfReactants>
            <listOfProducts>
               <speciesReference species="M_accoa_c" stoichiometry="1" constant="true"/>
               <speciesReference species="M_for_c" stoichiometry="1" constant="true"/>
            </listOfProducts>
         </reaction>
         <reaction id="R_PGI" name="R_PGI" fast="false" fbc:lowerFluxBound="par3" fbc:upperFluxBound="par2" reversible="true">
            <listOfReactants>
               <speciesReference species="M_g6p_c" stoichiometry="1" constant="true"/>
            </listOfReactants>
            <listOfProducts>
               <speciesReference species="M_f6p_c" stoichiometry="1" constant="true"/>
            </listOfProducts>
         </reaction>
         <reaction id="R_PGK" name="R_PGK" fast="false" fbc:lowerFluxBound="par3" fbc:upperFluxBound="par2" reversible="true">
            <listOfReactants>
               <speciesReference species="M_13dpg_c" stoichiometry="1" constant="true"/>
               <speciesReference species="M_adp_c" stoichiometry="1" constant="true"/>
            </listOfReactants>
            <listOfProducts>
               <speciesReference species="M_3pg_c" stoichiometry="1" constant="true"/>
               <speciesReference species="M_atp_c" stoichiometry="1" constant="true"/>
            </listOfProducts>
         </reaction>
         <reaction id="R_PGL" name="R_PGL" fast="false" fbc:lowerFluxBound="par1" fbc:upperFluxBound="par2" reversible="false">
            <listOfReactants>
               <speciesReference species="M_6pgl_c" stoichiometry="1" constant="true"/>
               <speciesReference species="M_h2o_c" stoichiometry="1" constant="true"/>
            </listOfReactants>
            <listOfProducts>
               <speciesReference species="M_6pgc_c" stoichiometry="1" constant="true"/>
               <speciesReference species="M_h_c" stoichiometry="1" constant="true"/>
            </listOfProducts>
         </reaction>
         <reaction id="R_PGM" name="R_PGM" fast="false" fbc:lowerFluxBound="par3" fbc:upperFluxBound="par2" reversible="true">
            <listOfReactants>
               <speciesReference species="M_3pg_c" stoichiometry="1" constant="true"/>
            </listOfReactants>
            <listOfProducts>
               <speciesReference species="M_2pg_c" stoichiometry="1" constant="true"/>
            </listOfProducts>
         </reaction>
         <reaction id="R_POX" name="R_POX" fast="false" fbc:lowerFluxBound="par1" fbc:upperFluxBound="par2" reversible="false">
            <listOfReactants>
               <speciesReference species="M_h2o_c" stoichiometry="1" constant="true"/>
               <speciesReference species="M_pyr_c" stoichiometry="1" constant="true"/>
               <speciesReference species="M_q8_c" stoichiometry="1" constant="true"/>
            </listOfReactants>
            <listOfProducts>
               <speciesReference species="M_ac_c" stoichiometry="1" constant="true"/>
               <speciesReference species="M_co2_c" stoichiometry="1" constant="true"/>
               <speciesReference species="M_q8h2_c" stoichiometry="1" constant="true"/>
            </listOfProducts>
         </reaction>
         <reaction id="R_PPC" name="R_PPC" fast="false" fbc:lowerFluxBound="par1" fbc:upperFluxBound="par2" reversible="false">
            <listOfReactants>
               <speciesReference species="M_co2_c" stoichiometry="1" constant="true"/>
               <speciesReference species="M_h2o_c" stoichiometry="1" constant="true"/>
               <speciesReference species="M_pep_c" stoichiometry="1" constant="true"/>
            </listOfReactants>
            <listOfProducts>
               <speciesReference species="M_h_c" stoichiometry="1" constant="true"/>
               <speciesReference species="M_oaa_c" stoichiometry="1" constant="true"/>
               <speciesReference species="M_pi_c" stoichiometry="1" constant="true"/>
            </listOfProducts>
         </reaction>
         <reaction id="R_PPCK" name="R_PPCK" fast="false" fbc:lowerFluxBound="par1" fbc:upperFluxBound="par2" reversible="false">
            <listOfReactants>
               <speciesReference species="M_atp_c" stoichiometry="1" constant="true"/>
               <speciesReference species="M_oaa_c" stoichiometry="1" constant="true"/>
            </listOfReactants>
            <listOfProducts>
               <speciesReference species="M_adp_c" stoichiometry="1" constant="true"/>
               <speciesReference species="M_co2_c" stoichiometry="1" constant="true"/>
               <speciesReference species="M_pep_c" stoichiometry="1" constant="true"/>
            </listOfProducts>
         </reaction>
         <reaction id="R_PPS" name="R_PPS" fast="false" fbc:lowerFluxBound="par1" fbc:upperFluxBound="par2" reversible="false">
            <listOfReactants>
               <speciesReference species="M_atp_c" stoichiometry="1" constant="true"/>
               <speciesReference species="M_h2o_c" stoichiometry="1" constant="true"/>
               <speciesReference species="M_pyr_c" stoichiometry="1" constant="true"/>
            </listOfReactants>
            <listOfProducts>
               <speciesReference species="M_amp_c" stoichiometry="1" constant="true"/>
               <speciesReference species="M_h_c" stoichiometry="2" constant="true"/>
               <speciesReference species="M_pep_c" stoichiometry="1" constant="true"/>
               <speciesReference species="M_pi_c" stoichiometry="1" constant="true"/>
            </listOfProducts>
         </reaction>
         <reaction id="R_PTAr" name="R_PTAr" fast="false" fbc:lowerFluxBound="par3" fbc:upperFluxBound="par2" reversible="true">
            <listOfReactants>
               <speciesReference species="M_accoa_c" stoichiometry="1" constant="true"/>
               <speciesReference species="M_pi_c" stoichiometry="1" constant="true"/>
            </listOfReactants>
            <listOfProducts>
               <speciesReference species="M_actp_c" stoichiometry="1" constant="true"/>
               <speciesReference species="M_coa_c" stoichiometry="1" constant="true"/>
            </listOfProducts>
         </reaction>
         <reaction id="R_PYK" name="R_PYK" fast="false" fbc:lowerFluxBound="par1" fbc:upperFluxBound="par2" reversible="false">
            <listOfReactants>
               <speciesReference species="M_adp_c" stoichiometry="1" constant="true"/>
               <speciesReference species="M_h_c" stoichiometry="1" constant="true"/>
               <speciesReference species="M_pep_c" stoichiometry="1" constant="true"/>
            </listOfReactants>
            <listOfProducts>
               <speciesReference species="M_atp_c" stoichiometry="1" constant="true"/>
               <speciesReference species="M_pyr_c" stoichiometry="1" constant="true"/>
            </listOfProducts>
         </reaction>
         <reaction id="R_RPE" name="R_RPE" fast="false" fbc:lowerFluxBound="par3" fbc:upperFluxBound="par2" reversible="true">
            <listOfReactants>
               <speciesReference species="M_ru5p_DASH_D_c" stoichiometry="1" constant="true"/>
            </listOfReactants>
            <listOfProducts>
               <speciesReference species="M_xu5p_DASH_D_c" stoichiometry="1" constant="true"/>
            </listOfProducts>
         </reaction>
         <reaction id="R_RPI" name="R_RPI" fast="false" fbc:lowerFluxBound="par3" fbc:upperFluxBound="par2" reversible="true">
            <listOfReactants>
               <speciesReference species="M_r5p_c" stoichiometry="1" constant="true"/>
            </listOfReactants>
            <listOfProducts>
               <speciesReference species="M_ru5p_DASH_D_c" stoichiometry="1" constant="true"/>
            </listOfProducts>
         </reaction>
         <reaction id="R_SuccEx" name="R_SuccEx" fast="false" fbc:lowerFluxBound="par1" fbc:upperFluxBound="par2" reversible="false">
            <listOfReactants>
               <speciesReference species="M_succ_p" stoichiometry="1" constant="true"/>
            </listOfReactants>
            <listOfProducts>
               <speciesReference species="M_succ_ex" stoichiometry="1" constant="true"/>
            </listOfProducts>
         </reaction>
         <reaction id="R_SUCCt2_2pp" name="R_SUCCt2_2pp" fast="false" fbc:lowerFluxBound="par1" fbc:upperFluxBound="par2" reversible="false">
            <listOfReactants>
               <speciesReference species="M_h_p" stoichiometry="2" constant="true"/>
               <speciesReference species="M_succ_p" stoichiometry="1" constant="true"/>
            </listOfReactants>
            <listOfProducts>
               <speciesReference species="M_h_c" stoichiometry="2" constant="true"/>
               <speciesReference species="M_succ_c" stoichiometry="1" constant="true"/>
            </listOfProducts>
         </reaction>
         <reaction id="R_SUCCt3pp" name="R_SUCCt3pp" fast="false" fbc:lowerFluxBound="par1" fbc:upperFluxBound="par2" reversible="false">
            <listOfReactants>
               <speciesReference species="M_h_p" stoichiometry="1" constant="true"/>
               <speciesReference species="M_succ_c" stoichiometry="1" constant="true"/>
            </listOfReactants>
            <listOfProducts>
               <speciesReference species="M_h_c" stoichiometry="1" constant="true"/>
               <speciesReference species="M_succ_p" stoichiometry="1" constant="true"/>
            </listOfProducts>
         </reaction>
         <reaction id="R_SuccUp" name="R_SuccUp" fast="false" fbc:lowerFluxBound="par1" fbc:upperFluxBound="par4" reversible="false">
            <listOfReactants>
               <speciesReference species="M_succ_ex" stoichiometry="1" constant="true"/>
            </listOfReactants>
            <listOfProducts>
               <speciesReference species="M_succ_p" stoichiometry="1" constant="true"/>
            </listOfProducts>
         </reaction>
         <reaction id="R_SUCDi" name="R_SUCDi" fast="false" fbc:lowerFluxBound="par1" fbc:upperFluxBound="par2" reversible="false">
            <listOfReactants>
               <speciesReference species="M_q8_c" stoichiometry="1" constant="true"/>
               <speciesReference species="M_succ_c" stoichiometry="1" constant="true"/>
            </listOfReactants>
            <listOfProducts>
               <speciesReference species="M_fum_c" stoichiometry="1" constant="true"/>
               <speciesReference species="M_q8h2_c" stoichiometry="1" constant="true"/>
            </listOfProducts>
         </reaction>
         <reaction id="R_SUCOAS" name="R_SUCOAS" fast="false" fbc:lowerFluxBound="par3" fbc:upperFluxBound="par2" reversible="true">
            <listOfReactants>
               <speciesReference species="M_adp_c" stoichiometry="1" constant="true"/>
               <speciesReference species="M_pi_c" stoichiometry="1" constant="true"/>
               <speciesReference species="M_succoa_c" stoichiometry="1" constant="true"/>
            </listOfReactants>
            <listOfProducts>
               <speciesReference species="M_atp_c" stoichiometry="1" constant="true"/>
               <speciesReference species="M_coa_c" stoichiometry="1" constant="true"/>
               <speciesReference species="M_succ_c" stoichiometry="1" constant="true"/>
            </listOfProducts>
         </reaction>
         <reaction id="R_TALA" name="R_TALA" fast="false" fbc:lowerFluxBound="par3" fbc:upperFluxBound="par2" reversible="true">
            <listOfReactants>
               <speciesReference species="M_g3p_c" stoichiometry="1" constant="true"/>
               <speciesReference species="M_s7p_c" stoichiometry="1" constant="true"/>
            </listOfReactants>
            <listOfProducts>
               <speciesReference species="M_e4p_c" stoichiometry="1" constant="true"/>
               <speciesReference species="M_f6p_c" stoichiometry="1" constant="true"/>
            </listOfProducts>
         </reaction>
         <reaction id="R_THD2pp" name="R_THD2pp" fast="false" fbc:lowerFluxBound="par1" fbc:upperFluxBound="par2" reversible="false">
            <listOfReactants>
               <speciesReference species="M_h_p" stoichiometry="2" constant="true"/>
               <speciesReference species="M_nadh_c" stoichiometry="1" constant="true"/>
               <speciesReference species="M_nadp_c" stoichiometry="1" constant="true"/>
            </listOfReactants>
            <listOfProducts>
               <speciesReference species="M_h_c" stoichiometry="2" constant="true"/>
               <speciesReference species="M_nad_c" stoichiometry="1" constant="true"/>
               <speciesReference species="M_nadph_c" stoichiometry="1" constant="true"/>
            </listOfProducts>
         </reaction>
         <reaction id="R_TKT1" name="R_TKT1" fast="false" fbc:lowerFluxBound="par3" fbc:upperFluxBound="par2" reversible="true">
            <listOfReactants>
               <speciesReference species="M_r5p_c" stoichiometry="1" constant="true"/>
               <speciesReference species="M_xu5p_DASH_D_c" stoichiometry="1" constant="true"/>
            </listOfReactants>
            <listOfProducts>
               <speciesReference species="M_g3p_c" stoichiometry="1" constant="true"/>
               <speciesReference species="M_s7p_c" stoichiometry="1" constant="true"/>
            </listOfProducts>
         </reaction>
         <reaction id="R_TKT2" name="R_TKT2" fast="false" fbc:lowerFluxBound="par3" fbc:upperFluxBound="par2" reversible="true">
            <listOfReactants>
               <speciesReference species="M_e4p_c" stoichiometry="1" constant="true"/>
               <speciesReference species="M_xu5p_DASH_D_c" stoichiometry="1" constant="true"/>
            </listOfReactants>
            <listOfProducts>
               <speciesReference species="M_f6p_c" stoichiometry="1" constant="true"/>
               <speciesReference species="M_g3p_c" stoichiometry="1" constant="true"/>
            </listOfProducts>
         </reaction>
         <reaction id="R_TPI" name="R_TPI" fast="false" fbc:lowerFluxBound="par3" fbc:upperFluxBound="par2" reversible="true">
            <listOfReactants>
               <speciesReference species="M_dhap_c" stoichiometry="1" constant="true"/>
            </listOfReactants>
            <listOfProducts>
               <speciesReference species="M_g3p_c" stoichiometry="1" constant="true"/>
            </listOfProducts>
         </reaction>
      </listOfReactions>
      <listOfParameters>
         <parameter id="par3" constant="true" value="-1000"/>
         <parameter id="par1" constant="true" value="0"/>
         <parameter id="par4" constant="true" value="10"/>
         <parameter id="par2" constant="true" value="1000"/>
      </listOfParameters>
      <fbc:listOfObjectives fbc:activeObjective="objective1">
         <fbc:objective fbc:id="objective1" fbc:type="maximize">
            <fbc:listOfFluxObjectives>
               <fbc:fluxObjective fbc:reaction="Growth" fbc:coefficient="1"/>
            </fbc:listOfFluxObjectives>
         </fbc:objective>
      </fbc:listOfObjectives>
   </model>
</sbml>
