# Supplementary material for: Emerging ensembles of kinetic parameters to characterize observed metabolic phenotypes
Source: BMC Bioinformatics. 2018 Jul 9;19(Suppl 7):251. doi: 10.1186/s12859-018-2181-7 (PMC6201900; doi:10.1186/s12859-018-2181-7)
Supplement: Supplementary file 2 — X0etc.xlsx. In tab “conc” are listed initial concentrations of metabolites for the 5 different phenotypes. In tab “FeedNoFilt” are listed metabolites provided at constant concentration throughout the simulation and metabolites not evaluated to verify the steady state. (XLSX 14.8 kb) [file 12859_2018_2181_MOESM2_ESM.xlsx]

## Sheet: Concs
Species	Exp1 (Aer Glc)	Exp2 (Anaer Glc)	Exp3 (Aer Ac)	Exp4 (Aer Succ)	Exp5 (Aer Glyc)
13dpg_c	0.0013233	0.0013233	0.0013233	0.0013233	0.0013233
2ddg6p_c	0.0013233	0.0013233	0.0013233	0.0013233	0.0013233
2pg_c	0.0013233	0.0013233	0.0013233	0.0013233	0.0013233
3pg_c	0.0013233	0.0013233	0.0013233	0.0013233	0.0013233
4CRSOL_ex	0.0013233	0.0013233	0.0013233	0.0013233	0.0013233
5DRIB_ex	0.0013233	0.0013233	0.0013233	0.0013233	0.0013233
6pgc_c	0.0009172	0.0009172	0.0009172	0.0009172	0.0009172
6pgl_c	0.0013233	0.0013233	0.0013233	0.0013233	0.0013233
ac_c	0	0	0.1	0	0
ac_ex	0	0	0.1	0	0
acald_c	0.0013233	0.0013233	0.0013233	0.0013233	0.0013233
accoa_c	0.0003527	0.0003527	0.0003527	0.0003527	0.0003527
acon_DASH_C_c	0.0000427	0.0000427	0.0000427	0.0000427	0.0000427
actp_c	0.0012267	0.0012267	0.0012267	0.0012267	0.0012267
adp_c	0.0003378	0.0003378	0.0003378	0.0003378	0.0003378
akg_c	0.0013233	0.0013233	0.0013233	0.0013233	0.0013233
AMOB_ex	0.0013233	0.0013233	0.0013233	0.0013233	0.0013233
amp_c	0.0013233	0.0013233	0.0013233	0.0013233	0.0013233
atp_c	0.004755	0.004755	0.004755	0.004755	0.004755
ca2_ex	0.0000001	0.0000001	0.0000001	0.0000001	0.0000001
cit_c	0.0014597	0.0014597	0.0014597	0.0014597	0.0014597
cl_ex	0.0013233	0.0013233	0.0013233	0.0013233	0.0013233
co2_c	0.0013233	0.0013233	0.0013233	0.0013233	0.0013233
co2_ex	0.0013233	0.0013233	0.0013233	0.0013233	0.0013233
coa_c	0.0032033	0.0032033	0.0032033	0.0032033	0.0032033
cobalt2_ex	0.0013233	0.0013233	0.0013233	0.0013233	0.0013233
cu2_ex	0.0013233	0.0013233	0.0013233	0.0013233	0.0013233
dha_c	0.0013233	0.0013233	0.0013233	0.0013233	0.0013233
dhap_c	0.000355	0.000355	0.000355	0.000355	0.000355
e4p_c	0.000002	0.000002	0.000002	0.000002	0.000002
etoh_c	0.0013233	0.0013233	0.0013233	0.0013233	0.0013233
etoh_ex	0.0013233	0.0013233	0.0013233	0.0013233	0.0013233
f6p_c	0.000055	0.000055	0.000055	0.000055	0.000055
fdp_c	0.003656	0.003656	0.003656	0.003656	0.003656
fe2_ex	0.0013233	0.0013233	0.0013233	0.0013233	0.0013233
fe3_ex	0.0013233	0.0013233	0.0013233	0.0013233	0.0013233
for_c	0.000184	0.000184	0.000184	0.000184	0.000184
for_ex	0.0013233	0.0013233	0.0013233	0.0013233	0.0013233
fum_c	0.0002123	0.0002123	0.0002123	0.0002123	0.0002123
g3p_c	0.0013233	0.0013233	0.0013233	0.0013233	0.0013233
g6p_c	0.0013233	0.0013233	0.0013233	0.0013233	0.0013233
glc_DASH_D_c	0.0013233	0.0013233	0.0013233	0.0013233	0.0013233
glc_DASH_D_ex	0.1	0.1	0	0	0
glc_DASH_D_p	0.1	0.1	0	0	0
glx_c	0.0013233	0.0013233	0.0013233	0.0013233	0.0013233
glyc_c	0	0	0	0	0.1
glyc_ex	0	0	0	0	0.1
glyc3p_c	0.0003693	0.0003693	0.0003693	0.0003693	0.0003693
h_c	0.0013233	0.0013233	0.0013233	0.0013233	0.0013233
h_ex	0.0013233	0.0013233	0.0013233	0.0013233	0.0013233
h_p	0.0013243	0.0013243	0.0013243	0.0013243	0.0013243
h2_c	0.0013233	0.0013233	0.0013233	0.0013233	0.0013233
h2_ex	0.0013233	0.0013233	0.0013233	0.0013233	0.0013233
h2o_c	0.0013233	0.0013233	0.0013233	0.0013233	0.0013233
h2o_ex	0.0013233	0.0013233	0.0013233	0.0013233	0.0013233
icit_c	0.0013233	0.0013233	0.0013233	0.0013233	0.0013233
k_ex	0.0013233	0.0013233	0.0013233	0.0013233	0.0013233
lac_DASH_D_c	0.0013233	0.0013233	0.0013233	0.0013233	0.0013233
lac_ex	0.0013233	0.0013233	0.0013233	0.0013233	0.0013233
mal_DASH_L_c	0.00282	0.00282	0.00282	0.00282	0.00282
meoh_ex	0.0013233	0.0013233	0.0013233	0.0013233	0.0013233
mg2_ex	0.0013233	0.0013233	0.0013233	0.0013233	0.0013233
mn2_ex	0.0013233	0.0013233	0.0013233	0.0013233	0.0013233
mobd_ex	0.0013233	0.0013233	0.0013233	0.0013233	0.0013233
mql8_c	0.0013233	0.0013233	0.0013233	0.0013233	0.0013233
mqn8_c	0.0013233	0.0013233	0.0013233	0.0013233	0.0013233
mthgxl_c	0.0013233	0.0013233	0.0013233	0.0013233	0.0013233
MTHTHF_ex	0.0013233	0.0013233	0.0013233	0.0013233	0.0013233
nad_c	0.0023377	0.0023377	0.0023377	0.0023377	0.0023377
nadh_c	0.0001157	0.0001157	0.0001157	0.0001157	0.0001157
nadp_c	0.0002055	0.0002055	0.0002055	0.0002055	0.0002055
nadph_c	0.0002175	0.0002175	0.0002175	0.0002175	0.0002175
nh4_ex	0.0013233	0.0013233	0.0013233	0.0013233	0.0013233
ni2_ex	0.0013233	0.0013233	0.0013233	0.0013233	0.0013233
o2_c	0.1	0.0000001	0.1	0.1	0.1
o2_ex	0.1	0.0000001	0.1	0.1	0.1
oaa_c	0.00003	0.00003	0.00003	0.00003	0.00003
pep_c	0.0005028	0.0005028	0.0005028	0.0005028	0.0005028
pi_c	0.005	0.005	0.005	0.005	0.005
pi_ex	0.0013233	0.0013233	0.0013233	0.0013233	0.0013233
pyr_c	0.004475	0.004475	0.004475	0.004475	0.004475
q8_c	0.0013233	0.0013233	0.0013233	0.0013233	0.0013233
q8h2_c	0.0013233	0.0013233	0.0013233	0.0013233	0.0013233
r5p_c	0.0010087	0.0010087	0.0010087	0.0010087	0.0010087
ru5p_DASH_D_c	0.000776	0.000776	0.000776	0.000776	0.000776
s7p_c	0.0013233	0.0013233	0.0013233	0.0013233	0.0013233
so4_ex	0.0013233	0.0013233	0.0013233	0.0013233	0.0013233
succ_c	0	0	0	0.1	0
succ_ex	0	0	0	0.1	0
succ_p	0.0010595	0.0010595	0.0010595	0.0010595	0.0010595
succoa_c	0.0006877	0.0006877	0.0006877	0.0006877	0.0006877
xu5p_DASH_D_c	0.0013233	0.0013233	0.0013233	0.0013233	0.0013233
zn2_ex	0.004	0.004	0.004	0.004	0.004

## Sheet: FeedNoFilt
#Species	Feed	noFilt
Biomass		1
13dpg_c
2ddg6p_c
2pg_c
3pg_c
4CRSOL_ex
5DRIB_ex
6pgc_c
6pgl_c
ac_c
ac_ex	1	1
acald_c
accoa_c
acon_DASH_C_c
actp_c
adp_c
akg_c
AMOB_ex
amp_c
atp_c
ca2_ex	1
cit_c
cl_ex	1
co2_c
co2_ex	1
coa_c
cobalt2_ex	1
cu2_ex	1
dha_c
dhap_c
e4p_c
etoh_c		1
etoh_ex		1
f6p_c
fdp_c
fe2_ex	1
fe3_ex	1
for_c
for_ex	1
fum_c
g3p_c
g6p_c
glc_DASH_D_c	1
glc_DASH_D_ex	1
glc_DASH_D_p	1
glx_c
glyc_c
glyc_ex
glyc3p_c
h_c
h_ex	1
h_p
h2_c
h2_ex	1
h2o_c
h2o_ex	1
icit_c
k_ex	1
lac_DASH_D_c
lac_ex		1
mal_DASH_L_c
meoh_ex
mg2_ex	1
mn2_ex	1
mobd_ex	1
mql8_c
mqn8_c
mthgxl_c
MTHTHF_ex	1
nad_c
nadh_c
nadp_c
nadph_c
nh4_ex	1
ni2_ex	1
o2_c
o2_ex	1
oaa_c
pep_c
pi_c
pi_ex	1
pyr_c
q8_c
q8h2_c
r5p_c
ru5p_DASH_D_c
s7p_c
so4_ex	1	1
succ_c
succ_ex	1	1
succ_p
succoa_c
xu5p_DASH_D_c
zn2_ex	1
